# Supplementary material for: Impacts of Whole-Body Vibration on Muscle Strength, Power, and Endurance in Older Adults: A Systematic Review and Meta-Analysis
Source: J Clin Med. 2023 Jul 3;12(13):4467. doi: 10.3390/jcm12134467 (PMC10342949; doi:10.3390/jcm12134467)
Supplement: Supplementary file 1 [file jcm-12-04467-s001.zip]

Archive with 1 entries (1 files):
- jcm-2428041-supplementary.pdf
